# Supplementary material for: Effect of Hydrothermal Aging on the Tribological Performance of Nitrile Butadiene Rubber Seals
Source: Polymers (Basel). 2023 Dec 26;16(1):81. doi: 10.3390/polym16010081 (PMC10780487; doi:10.3390/polym16010081)
Supplement: Supplementary file 1 [file polymers-16-00081-s001.zip]

Archive with 1 entries (1 files):
- polymers-2769562-supplementary.pdf
